# Supplementary material for: A DNA Plasmid-Based Approach for Efficient Synthesis of Sacbrood Virus Infectious Clones within Host Cells
Source: Viruses. 2023 Sep 1;15(9):1866. doi: 10.3390/v15091866 (PMC10537335; doi:10.3390/v15091866)
Supplement: Supplementary file 1 [file viruses-15-01866-s001.zip]

Archive with 1 entries (1 files):
- viruses-2545263-supplementary.pdf
